# Supplementary material for: Impact of Fermentation of Pumpkin Leaves and Melon Varieties with Lactobacillus Strains on Physicochemical Properties, Antioxidant Activity, and Carotenoid Compounds
Source: Foods. 2024 Nov 7;13(22):3562. doi: 10.3390/foods13223562 (PMC11592831; doi:10.3390/foods13223562)
Supplement: Supplementary file 1 [file foods-13-03562-s001.zip]

Archive with 1 entries (1 files):
- foods-3266105-supplementary.pdf
